# Supplementary material for: Development of decision aids for female BRCA1 and BRCA2 mutation carriers in Germany to support preference-sensitive decision-making
Source: BMC Med Inform Decis Mak. 2021 Jun 5;21:180. doi: 10.1186/s12911-021-01528-4 (PMC8180100; doi:10.1186/s12911-021-01528-4)
Supplement: Supplementary file 1 — Additional file 1. Method details Step 1–6. Table: Development of decision aids for women with BRCA1 and BRCA2 mutations - Methodological approach Steps 1–6. [file 12911_2021_1528_MOESM1_ESM.xlsx]

## Sheet: Tabelle1
Development of decision aids for women with BRCA1 and BRCA2 mutations - Methodological approach Steps 1-6 - Literature reviews - Involvement of internal clinical experts (specialists, psychologists, nursing scientists) as part of their contribution to the development process. - Involvement of external experts as an independent control instance along the development process (medical specialist per…
	Objectives and expected outcomes of the work step	Methodological approach	Involvement of internal clinical experts	Involvement of external clinical experts	Involvement of external target groups	Methodological approach
						Description of participants/reviewers	Recruitment procedure	Implementation
Step 1	Systematic literature research on existing DAs Objectives: - To identify existing international DAs for women with BRCA1/2 mutations - To analyse the identified DAs with regard to format, basic structure, medical content, quality, and compatibilty with the German guidelines - To assess the transferability of the available DAs to the current German healthcare context Outcome: - Identification of c…	1. Search strategy: (BRCA1 OR BRCA2 OR BRCA1/2 OR BRCA) AND (decision making OR decision aid OR decision support tool OR decision support technique OR decision support techniques). 2. Inclusion criteria: DAs for woman with BRCA1/2 mutations aged between 18 and 17 years; studies on development, structuring, implementation, and evaluation of these DAs; language restriction on German, English; no re…	Yes, as members of the development team	No	No	n.a.	n.a.	n.a.
Step 2	Determination of medical contents for the DA through topic-based literature search. Objectives: - To search German guidelines for information on risks for BC, OC and contralateral BC in women with BRCA1/2 mutations, preventive options recommended by these guidelines, other relevant information, e.g. side effects of these options and countermeasures. - To search for further evidences on aspects th…	1.Topic-based literature searches following a top-down approach. 2. Reference for the German healthcare context: Centre for Cancer Registry Data of the Robert Koch Institute (RKI), German S3 and S2 guidelines, information from the German Consortium of Hereditary Breast and Ovarian Cancer (GC-HBO). 3. Search for information and recommendations in the German S3 guidelines. , as they represent the e…	Yes, as members of the development team	No	No	n.a.	n.a.	n.a.
Step 3	Creation of two basic prototypes in manuscript form: Objectives: - To define the structure, content breakdown, medical and decision-supporting contents, overall scope, and format of the DAs, based on the results of Steps 1 and 2 - To define the content in terms of clinical and patient relevance in post-test genetic counselling - To convert into information comprehensible to laypersons Outcome: - …	1. The results from Steps 1 and 2 were used to define the structure, content outline, medical and decision support content, overall scope and format of the two DA protocol types. 2. The main work to produce the first drafts was done by members of the development team with the professional backgrounds medicine, psychology, and healthcare research. 3. The medical specialists of the development team…	Yes, as members of the development team	No	No	n.a.	n.a.	n.a.
Step 4a	Focus group discussions with independent women of the target groups Objectives: - To discuss and evaluate both prototypes from a retrospective perspective of the respective target group (previvors/survivors), contributing own experiences and attitudes - To improve presentation and content, add/remove parts - To identify and address specific needs of the two target groups - To serve as an independ…		Yes, as members of the development team	No	Yes	"Layperson patients" ot the target groups. Women with BRCA1/2 mutations who are women seeking advice or patients at the Centre for Familial Breast and Ovarian Cancer, University Hospital Cologne. Basic participant requirements: - Clearly pathogenic BRCA1 or BRCA2 mutation - Personal experience of the decision-making process for choosing a preventive option - No personal history of cancer (previvo…	Recruitment was conducted by a clinical psychologist from the Centre for Familial Breast and Ovarian Cancer of the University Hospital of Cologne via phone call. All women that would be contacted had given their written consent to be approached for research purposes at the time of their initial contact at the Centre for Familial Breast and Ovarian Cancer. The psychologist reviewed the patient fil…	All four focus group discussions took place at the Centre for Familial Breast and Ovarian Cancer at the University Hospital of Cologne. One week before the focus group discussions the participants received the DA prototype to review per regular mail. During the focus group discussions, the DA prototypes were discussed in guideline-based focus group discussions with previvors and survivors respect…
Step 4b	Review of the revised DA prototypes through experienced clinical experts of the Centre for Familial Breast and Ovarian Cancer. Objectives: - To assess the revised DA prototypes from the perspective of specialists who provide counselling and care to women seeking advice and patients with BRCA1/2 mutations in the context of post-test genetic counselling. - To address specific needs of counselling s…		Yes, as reviewers of the revised prototypes after Step 4a from a clinical expert perspective	No	No	Clinical experts working and researching at the Centre for Familial Breast and Ovarian Cancer in the following areas: - Specialists for familial breast and ovarian cancer, leading members of the GC-HBOC (n=2) - Clinical psychologists (n=2) - Expert in nursing science, experienced in the field of breast diseases (n=1) For Step 4b, these experts were asked to critically review the revised manuscrip…	n.a.	The DA prototypes were sent to the reviewers via email or handed over in person. The reviewers read the DA and provided their comments, corrections, and suggestions for improvement via email or regular mail. In case of queries, the reviewers were contacted by a member of the development team to clarify any ambiguities and further specialist questions. The results were used for the revisions.
Step 5	Review of the alpha versions by independent experienced persons of the target groups. Objectives: - To review the two alpha versions from the perspective of self-help, which has a high level of experience of what problems and support needs women with BRCA1/2 mutations have. - To improve content presentation and add/remove parts - To review and improve the target group orientation - To serve as an…		Yes, as members of the development team		Yes	Independent "Expert patients" of the target groups: Members of the German self-help organisation BRCA Netzwerk who are actively involved in self-help (e.g. discussion groups with mutation carriers, organisation, lectures, cooperation with GC-HBOC centres) and have advanced knowledge and experience of the situation of mutation carriers and basic medical and practical skills in dealing with them. B…	Recruitment was conducted by the project manager of the development team from the Institute for Health Economics and Clinical Epidemiology of the University Hospital of Cologne. The researcher approached the BRCA Network by phone call and invited interested members (with an active role in the institution) to check the DA alpha versions for patient orientation and acceptability criteria.	The DA alpha versions were sent to the reviewers via email or regular mail. The reviewers read the DA and provided their comments, corrections, and suggestions for improvement via email or regular mail. In case of queries, the reviewers were contacted by a member of the development team to clarify any ambiguities and further questions. The results were approved by the development team and used fo…
	Review of the alpha versions by independent external medical specialists. Objectives: - To review the two alpha versions from the perspective of indipendent medical specialists who are involved in specialised care of women with BRCA1/2 muations and cover different fields that are addressed by the DAs - To improve content presentation and add/remove parts - To review and improve the medical conten…		Yes, as members of the development team	Yes	No	Independent medical specialists in the following fields: - Breast surgery (n=2) - Oncological and senological radiology (n=1) - Radiotherapy (n=1) - Hereditary breast and ovarian cancer (n=2) The specialists work and conduct research in clinical institutions other than the Centre for Familial Breast and Ovarian Cancer of the University Hospital of Cologne; they came from: - Other German universit…	Recruitment was done by a member of the development team from the Institute for Health Economics and Clinical Epidemiology, with the support of the medical specialists of the Centre for Familial Breast and Ovarian Cancer of the University Hospital of Cologne. The researcher approached the external medical specialists by phone call and invited them to review the DA alpha versions for medical accur…	The DA alpha versions were sent to the reviewers via email. They were asked to review the manuscripts and return them providing their comments, corrections, additions and suggestions for improvement. In case of queries, the reviewers were contacted by a member of the development team to clarify any ambiguities and further specialist questions. The results were approved by the development team and…
Step 6	User testing of the beta versions with independent women of both target groups Objective: - Orienting validation of the two DAs with a focus on basic acceptability criteria (e.g. scope, amount of information, comprehensibility, usefulness, balance) from a retrospective perspective of target groups - To serve as an independent control instance from a user perspective Outcome: - Revision of the bet…		Yes, as members of the development team		Yes	"Layperson patients" of the target groups. Women with BRCA1/2mutations who were interested in supporting women in their situation und would like to test-read a newly developed DA. Basic participant requirements: - Clearly pathogenic BRCA1or BRCA2 mutation - No history of cancer (previvors) for test-reading DA A - History of breast cancer (survivors) for test-reading DA B - Personal experience of …	Recruitment was done by a member of the development team from the Institute for Health Economics and Clinical Epidemiology of the University Hospital Cologne, with the support of the BRCA Netzwerk. To inform potentially interested volunteer readers, the development team provided a sheet with information about the goals and the procedure of the user test. This information was posted by the BRCA-Ne…	A test copy of the DA beta version were sent to each test reader via email or regular mail. They were invited to read through the DA at home at their leisure and to note down anything that strikes them (e.g. praise, criticism, comprehension questions, suggestions for improvement). Two weeks later, an appointment was made with each test reader for an individual guideline-based telephone interview …
n.a.: not applicable
